# Supplementary material for: Loss of KIBRA function activates EGFR signaling by inducing AREG
Source: Oncotarget. 2018 Jul 6;9(52):29975–84. doi: 10.18632/oncotarget.25724 (PMC6057453; doi:10.18632/oncotarget.25724)
Supplement: Supplementary file 2 [file oncotarget-09-29975-s002.xlsx]

## Sheet: Supplemental Table-1
Study	Sample ID	Cancer Type	Protein Change	Annotation	Functional Impact	Mutation Type	Copy #	COSMIC	MS	VS	Center	Chromosome	Start Pos	End Pos	Ref	Var	Allele Freq (T)	Allele Freq (N)	Variant Reads	Ref Reads	Variant Reads (N)	Ref Reads (N)	# Mut in Sample
Breast Invasive Carcinoma (TCGA, Nature 2012)	TCGA-A2-A04W-01	Invasive Breast Carcinoma	A659T	OncoKB: NA;CIViC: NA;MyCancerGenome: not present;CancerHotspot: no;3DHotspot: no	MutationAssessor: impact: neutral, score: -0.485;SIFT: impact: tolerated, score: 1;Polyphen-2: impact: benign, score: 0	Missense_Mutation		1	Somatic	NA	genome.wustl.edu	5	167855767	167855767	G	A			-1	-1	-1	-1	85
Breast Invasive Carcinoma (TCGA, Cell 2015)	TCGA-A2-A04W-01	Invasive Breast Carcinoma	A659T	OncoKB: NA;CIViC: NA;MyCancerGenome: not present;CancerHotspot: no;3DHotspot: no	MutationAssessor: impact: neutral, score: -0.485;SIFT: impact: tolerated, score: 1;Polyphen-2: impact: benign, score: 0	Missense_Mutation		1	NA	NA	genome.wustl.edu;unc.edu	5	167855767	167855767	G	A			13	88	0	192	101
Breast Invasive Carcinoma (TCGA, Provisional)	TCGA-A2-A04W-01	Breast Invasive Ductal Carcinoma	A659T	OncoKB: NA;CIViC: NA;MyCancerGenome: not present;CancerHotspot: no;3DHotspot: no	MutationAssessor: impact: neutral, score: -0.485;SIFT: impact: tolerated, score: 1;Polyphen-2: impact: benign, score: 0	Missense_Mutation		1	Somatic	Untested	genome.wustl.edu	5	167855767	167855767	G	A			-1	-1	-1	-1	79
Breast Invasive Carcinoma (TCGA, Provisional)	TCGA-AN-A046-01	Breast Invasive Ductal Carcinoma	S269L	OncoKB: NA;CIViC: NA;MyCancerGenome: not present;CancerHotspot: no;3DHotspot: no	MutationAssessor: impact: medium, score: 2.095;SIFT: impact: tolerated, score: 0.07;Polyphen-2: impact: probably_damaging, score: 0.99	Missense_Mutation		2	Somatic	Untested	genome.wustl.edu	5	167835597	167835597	C	T			-1	-1	-1	-1	4346
Breast Invasive Carcinoma (TCGA, Nature 2012)	TCGA-A2-A04R-01	Invasive Breast Carcinoma	G866del	OncoKB: NA;CIViC: NA;MyCancerGenome: not present;CancerHotspot: no;3DHotspot: no		In_Frame_Del		1	Somatic	NA	genome.wustl.edu	5	167881043	167881045	GGA	-			-1	-1	-1	-1	68
Breast Invasive Carcinoma (TCGA, Provisional)	TCGA-AC-A23H-01	Breast Invasive Ductal Carcinoma	K827N	OncoKB: NA;CIViC: NA;MyCancerGenome: not present;CancerHotspot: no;3DHotspot: no	MutationAssessor: impact: medium, score: 2.175;SIFT: impact: tolerated, score: 0.29;Polyphen-2: impact: possibly_damaging, score: 0.873	Missense_Mutation		1	Somatic	Untested	genome.wustl.edu	5	167871546	167871546	G	C			-1	-1	-1	-1	3430
Breast Invasive Carcinoma (TCGA, Cell 2015)	TCGA-AC-A2FG-01	Breast Invasive Lobular Carcinoma	D669N	OncoKB: NA;CIViC: NA;MyCancerGenome: not present;CancerHotspot: no;3DHotspot: no	MutationAssessor: impact: medium, score: 2.095;SIFT: impact: tolerated, score: 0.05;Polyphen-2: impact: probably_damaging, score: 0.999	Missense_Mutation		1	NA	NA	genome.wustl.edu;unc.edu	5	167857146	167857146	G	A			9	11	0	10	38
Breast Invasive Carcinoma (TCGA, Provisional)	TCGA-AC-A2FG-01	Breast Invasive Lobular Carcinoma	D669N	OncoKB: NA;CIViC: NA;MyCancerGenome: not present;CancerHotspot: no;3DHotspot: no	MutationAssessor: impact: medium, score: 2.095;SIFT: impact: tolerated, score: 0.05;Polyphen-2: impact: probably_damaging, score: 0.999	Missense_Mutation		1	Somatic	Untested	genome.wustl.edu	5	167857146	167857146	G	A			-1	-1	-1	-1	39
Breast Invasive Carcinoma (TCGA, Cell 2015)	TCGA-D8-A1J8-01	Breast Invasive Ductal Carcinoma	A585T	OncoKB: NA;CIViC: NA;MyCancerGenome: not present;CancerHotspot: no;3DHotspot: no	MutationAssessor: impact: neutral, score: -0.69;SIFT: impact: tolerated, score: 0.6;Polyphen-2: impact: benign, score: 0	Missense_Mutation		2	NA	NA	genome.wustl.edu;unc.edu	5	167851016	167851016	G	A			6	26	0	30	601
Breast Invasive Carcinoma (TCGA, Provisional)	TCGA-D8-A1J8-01	Breast Invasive Ductal Carcinoma	A585T	OncoKB: NA;CIViC: NA;MyCancerGenome: not present;CancerHotspot: no;3DHotspot: no	MutationAssessor: impact: neutral, score: -0.69;SIFT: impact: tolerated, score: 0.6;Polyphen-2: impact: benign, score: 0	Missense_Mutation		2	Somatic	Untested	genome.wustl.edu	5	167851016	167851016	G	A			-1	-1	-1	-1	548
Breast Invasive Carcinoma (TCGA, Cell 2015)	TCGA-E9-A1R7-01	Breast Invasive Ductal Carcinoma	C50S	OncoKB: NA;CIViC: NA;MyCancerGenome: not present;CancerHotspot: no;3DHotspot: no	MutationAssessor: impact: low, score: 1.68;SIFT: impact: deleterious, score: 0;Polyphen-2: impact: probably_damaging, score: 0.995	Missense_Mutation		1	NA	NA	genome.wustl.edu;unc.edu	5	167798457	167798457	T	A			11	59	0	53	48
Breast Invasive Carcinoma (TCGA, Provisional)	TCGA-E9-A1R7-01	Breast Invasive Ductal Carcinoma	C50S	OncoKB: NA;CIViC: NA;MyCancerGenome: not present;CancerHotspot: no;3DHotspot: no	MutationAssessor: impact: low, score: 1.68;SIFT: impact: deleterious, score: 0;Polyphen-2: impact: probably_damaging, score: 0.995	Missense_Mutation		1	Somatic	Untested	genome.wustl.edu	5	167798457	167798457	T	A			-1	-1	-1	-1	37
Breast Invasive Carcinoma (TCGA, Nature 2012)	TCGA-AN-A049-01	Invasive Breast Carcinoma	A884T	OncoKB: NA;CIViC: NA;MyCancerGenome: not present;CancerHotspot: no;3DHotspot: no	MutationAssessor: impact: low, score: 1.29;SIFT: impact: tolerated, score: 0.44;Polyphen-2: impact: benign, score: 0.002	Missense_Mutation		1	Somatic	NA	genome.wustl.edu	5	167881097	167881097	G	A			-1	-1	-1	-1	24
Breast Invasive Carcinoma (TCGA, Provisional)	TCGA-AN-A049-01	Breast Invasive Ductal Carcinoma	A884T	OncoKB: NA;CIViC: NA;MyCancerGenome: not present;CancerHotspot: no;3DHotspot: no	MutationAssessor: impact: low, score: 1.29;SIFT: impact: tolerated, score: 0.44;Polyphen-2: impact: benign, score: 0.002	Missense_Mutation		1	Somatic	Untested	genome.wustl.edu	5	167881097	167881097	G	A			-1	-1	-1	-1	27
Breast Invasive Carcinoma (British Columbia, Nature 2012)	SA218	Invasive Breast Carcinoma	R305H	OncoKB: NA;CIViC: NA;MyCancerGenome: not present;CancerHotspot: no;3DHotspot: no	MutationAssessor: impact: medium, score: 2.135;SIFT: impact: deleterious, score: 0.02;Polyphen-2: impact: possibly_damaging, score: 0.579	Missense_Mutation		1	NA	NA	BC	5	167836973	167836973	G	A			-1	-1	-1	-1	126
Mutational profiles of metastatic breast cancer (France, 2016)	MBC_182	Invasive Breast Carcinoma	D869H	OncoKB: NA;CIViC: NA;MyCancerGenome: not present;CancerHotspot: no;3DHotspot: no	MutationAssessor: impact: low, score: 1.59;SIFT: impact: deleterious, score: 0.02;Polyphen-2: impact: benign, score: 0.094	Missense_Mutation			Somatic	NA	GR	5	167881052	167881052	G	C			7	53	0	60	148
Mutational profiles of metastatic breast cancer (France, 2016)	MBC_188	Invasive Breast Carcinoma	X1092_splice	OncoKB: NA;CIViC: NA;MyCancerGenome: not present;CancerHotspot: no;3DHotspot: no		Splice_Region			Somatic	NA	GR	5	167895949	167895949	C	G			24	99	1	114	242
Breast Invasive Carcinoma (TCGA, Provisional)	TCGA-AR-A5QP-01	Breast Invasive Lobular Carcinoma	E1038K	OncoKB: NA;CIViC: NA;MyCancerGenome: not present;CancerHotspot: no;3DHotspot: no	MutationAssessor: impact: medium, score: 2.545;SIFT: impact: deleterious, score: 0;Polyphen-2: impact: benign, score: 0.273	Missense_Mutation		1	Somatic	Untested	genome.wustl.edu	5	167891929	167891929	G	A			-1	-1	-1	-1	22
The Metastatic Breast Cancer Project (Provisional, October 2017)	MBC-MBCProject_RKf1frsr-Tumor-SM-CGLJI	Breast Invasive Ductal Carcinoma	A316T	OncoKB: NA;CIViC: NA;MyCancerGenome: not present;CancerHotspot: no;3DHotspot: no	MutationAssessor: impact: medium, score: 2.455;SIFT: impact: deleterious, score: 0.02;Polyphen-2: impact: possibly_damaging, score: 0.594	Missense_Mutation			Somatic	NA	broad.mit.edu	5	167841357	167841357	G	A			4	121	-1	-1	127
The Metastatic Breast Cancer Project (Provisional, October 2017)	MBC-MBCProject_74CYIyHw-Tumor-SM-DL3P4	Breast Invasive Ductal Carcinoma	Q80H	OncoKB: NA;CIViC: NA;MyCancerGenome: not present;CancerHotspot: no;3DHotspot: no	MutationAssessor: impact: medium, score: 2.19;SIFT: impact: deleterious, score: 0.05;Polyphen-2: impact: probably_damaging, score: 0.914	Missense_Mutation			Somatic	NA	broad.mit.edu	5	167812226	167812226	G	T			7	23	-1	-1	212
The Metastatic Breast Cancer Project (Provisional, October 2017)	MBC-MBCProject_70CxiQFk-Tumor-SM-DL3TI	Breast Invasive Ductal Carcinoma	G1026R	OncoKB: NA;CIViC: NA;MyCancerGenome: not present;CancerHotspot: no;3DHotspot: no	MutationAssessor: impact: medium, score: 2.33;SIFT: impact: deleterious, score: 0;Polyphen-2: impact: probably_damaging, score: 0.999	Missense_Mutation			Somatic	NA	broad.mit.edu	5	167891893	167891893	G	A			7	603	-1	-1	139
